# Supplementary material for: miRNA Expression Profile in Whole Blood of Healthy Volunteers and Moderate Beer Consumption with Meals
Source: Nutrients. 2026 Jan 1;18(1):149. doi: 10.3390/nu18010149 (PMC12787979; doi:10.3390/nu18010149)
Supplement: Supplementary file 1 [file nutrients-18-00149-s001.zip]

Archive with 1 entries (1 files):
- nutrients-4041072-supplementary.pdf
